# Supplementary material for: Nocebo Effect in Randomized Clinical Trials of Antidepressants in Children and Adolescents: Systematic Review and Meta-Analysis
Source: Front Behav Neurosci. 2014 Nov 3;8:375. doi: 10.3389/fnbeh.2014.00375 (PMC4217505; doi:10.3389/fnbeh.2014.00375)
Supplement: Supplementary file 1 [file Data_Sheet1.ZIP]

Archive with 2 entries (2 files):
- eTable 3.XLSX
- Supplementary Material.DOCX
