# Supplementary material for: Nocebo Effect in Randomized Clinical Trials of Antidepressants in Children and Adolescents: Systematic Review and Meta-Analysis
Source: Front Behav Neurosci. 2014 Nov 3;8:375. doi: 10.3389/fnbeh.2014.00375 (PMC4217505; doi:10.3389/fnbeh.2014.00375)
Supplement: Supplementary file 1 [file Data_Sheet1.ZIP › eTable 3.XLSX]

## Sheet: Hoja1
N°	Symptom	SSRI groups				N°	Symptom	SNRI groups				N°	Symptom	TCAs groups
		Placebo (N=1095)	Experimental (N=1202)	RR (95%CI)				Placebo (N=347)	Experimental (N=341)	RR (95%CI)				Placebo (N=111)	Experimental (N=121)	RR (95%CI)
		n (%)	n (%)					n (%)	n (%)					n (%)	n (%)
1	Headache	132 (12,05)	185 (15,40)	1.27 (1.03-1.56)*		1	Headache	48 (13,83)	72 (21,11)	1.52 (1.09-2.13)*		1	Headache	37 (33,3)	39 (32,2)	0.96 (0.66-1.39)
2	Nausea	64 (5,84)	133 (11,97)	1.89 (1.42-2.52)*		2	Nausea	36 (10,37)	70 (20,53)	1.97 (1.36-2.87)*		2	Nausea	17 (15,3)	23 (19)	1.24 (0.70-2.19)
3	Nasopharyngitis	49 (4.47)	51 (4.24)	0.94 (0.64-1.39)		3	Abdominal pain upper	32 (9,22)	28 (8,21)	0.89 (0.54-1.44)		3	Dizziness	16 (14,4)	45 (37,1)	2.58 (1.55-4.29)*
4	Abdominal pain	39 (3.56)	38 (3.16)	1.08 (0.68-1.71)		4	Dizziness	19 (5,48)	31 (9,09)	1.66 (0.95-2.88)		4	Dry mouth	12 (10,8)	43 (35,5)	3.28 (1.82-5.90)*
5	Vomiting	35 (3.19)	51 (4.24)	1.32 (0.87-2.02)		5	Somnolence	18 (5.18)	21 (6.15)	1.18 (0.64-2.18)		5	Respiratory disorder	11 (9.91)	7 (5.79)	0.58 (0.23-1.45)
9	Upper respiratory tract infection	27 (2.47)	21 (1.75)	0.70 (0.40-1.24)		6	Decrease appetite	15 (4,32)	27 (7,92)	1.83 (0.99-3.38)		6	Abdominal pain	10 (9.01)	7 (5.79)	0.64 (0.25-1.62)
13	Respiratory disorder	22 (2.00)	21 (1.75)	0.86 (0.48-1.57)		7	Upper respiratory tract infection	13 (3,74)	12 (3,51)	0.93 (0.43-2.02)		7	Asthenia	10 (9.01)	7 (5.79)	0.64 (0.25-1.62)
14	Inflicted injury	21 (1.92)	14 (1.16)	0.60 (0.31-1.18)		9	Nasopharyngitis	11 (3.17)	9 (2.64)	0.83 (0.34-1.98)		10	Sinusitis	7 (6.31)	2 (1.65)	0.26 (0.05-1.23)
15	Abdominal pain upper	20 (1.83)	17 (1.41)	0.77 (0.40-1.47)		12	Influenza-like symptoms	8 (2.31)	7 (2.05)	0.89 (0.32-2.42)		11	Diarrhea	7 (6.31)	3 (2.48)	0.39 (0.10-1.48)
17	Influenza-like symptoms	15 (1.36)	11 (0.92)	0.66 (0.30-1.44)		13	Fever	8 (2.31)	5 (1.47)	0.63 (0.21-1.92)		12	Tired	7 (6.31)	6 (4.96)	0.78 (0.27-2.26)
18	Mestrual cramps	14 (1.27)	10 (0.83)	0.65 (0.29-1.45)		15	Oropharyngeal pain	6 (1.73)	5 (1.47)	0.84 (0.26-2.75)		14	Increased cough	6 (5.41)	3 (2.48)	0.45 (0.11-1.79)
19	Increased cough	12 (1.1)	13 (1.08)	0.98 (0.45-2.15)		17	Sinusitis	3 (0.86)	1 (0.29)	0.33 (0.03-3.24)		15	Rhinitis	5 (4.50)	3 (2.48)	0.55 (0.13-2.24)
21	Sinusitis	10 (0.91)	7 (0.58)	0.63 (0.24-1.66)		18	Gastroenteritis	2 (0.58)	0	-0.0057 (-0.0137-0.0022)		18	Decrease appetite	4 (3.60)	2 (1.65)	0.45 (0.08-2.45)
22	Accidental injury	10 (0.91)	9 (0.75)	0.81 (0.33-2.01)								23	Tooth disorder	2 (1.80)	2 (1.65)	0.91 (0.13-6.40)
24	Fever	8 (0.73)	7 (0.58)	0.79 (0.29-2.19)
27	Self-harm	5 (0.46)	5 (0.42)	0.91 (0.26-3.13)
29	Suicidal ideation	4 (0.36)	0	-0.0036 (-0.007- -0.00007)*
30	Aggravated depression	3 (0.27)	0	-0.002 (-0.005-0.0003)
34	Vasodilatation	2 (0.18)	0	-0.001 (-0.004-0.0007)
35	Chest pain	2 (0.18)	2 (0.17)	0.91 (0.12-6.45)
42	Abnormal vision	2 (0.18)	1 (0.08)	0.45 (0.04-5.01)
43	Gastroenteritis	2 (0.18)	1 (0.08)	0.45 (0.04-5.01)
46	Suicidal ideation (tendency)	1 (0.09)	1 (0.08)	0.91 (0.05-14.54)
48	Postural hypotension	1 (0.09)	1 (0.08)	0.91 (0.05-14.54)
51	Dysmenorrhoea	2 (0.18)	1 (0.08)	0.45 (0.04-5.01)
* p-value less than 0.05
